# Supplementary material for: LIX1 Controls MAPK Signaling Reactivation and Contributes to GIST-T1 Cell Resistance to Imatinib
Source: Int J Mol Sci. 2023 Apr 12;24(8):7138. doi: 10.3390/ijms24087138 (PMC10138740; doi:10.3390/ijms24087138)
Supplement: Supplementary file 1 [file ijms-24-07138-s001.zip]

Archive with 1 entries (1 files):
- ijms-2308971-supplementary.pdf
